# Supplementary material for: Frailty and long-term outcomes in younger patients with acute myocardial infarction
Source: Eur Heart J. 2025 Nov 25;47(21):2686–96. doi: 10.1093/eurheartj/ehaf876 (PMC12766437; doi:10.1093/eurheartj/ehaf876)
Supplement: ehaf876_Supplementary_Data [file ehaf876_supplementary_data.zip]

Archive with 12 entries (12 files):
- Supplementary Table 1.docx
- Supplementary Table 2 .docx
- Supplementary Table 3.docx
- Supplementary Table 5.docx
- Supplementary Table 6.docx
- Supplementary Table 7.docx
- Supplementary Table_4.docx
- Supp_Fig_1_REV.pdf
- Supp_Fig_2.pdf
- Supp_Fig_3.pdf
- Supp_Fig_4.pdf
- Supp_Fig_5.pdf
